# Supplementary material for: The Effect of Atorvastatin on Oncogenic miRNAs in Hematological Malignancies: A Central Study
Source: Biomolecules. 2024 Dec 7;14(12):1559. doi: 10.3390/biom14121559 (PMC11673652; doi:10.3390/biom14121559)
Supplement: Supplementary file 1 [file biomolecules-14-01559-s001.zip]

Archive with 1 entries (1 files):
- biomolecules-3291432-supplementary.pdf
